# Supplementary material for: Apparent climate-mediated loss and fragmentation of core habitat of the American pika in the Northern Sierra Nevada, California, USA
Source: PLoS One. 2017 Aug 30;12(8):e0181834. doi: 10.1371/journal.pone.0181834 (PMC5576638; doi:10.1371/journal.pone.0181834)
Supplement: S1 Table — Pika sign abbreviations: A–audio detection, GH–green haypile, FP–fresh pellets, BP–buried pellets (found in accumulations of organic debris), SP–surface pellets, not fresh (found on rock surfaces below other rocks), V–visual detection. Occurrence coordinates for survey data provided by the Nevada Department of Wildlife are obscured to the level of a Public Land Survey System section at their request. Pika presence at Mount Rose 1 was reported by M. M. Peacock (University of Nevada, Reno); Tamarack Pk 1 by C. I. Millar (US Forest Service, Pacific Southwest Research Station); and Rose Knob Pk 3 by C.R. Parker. See also Fig 1. (XLSX) [file pone.0181834.s004.xlsx]

## Sheet: S1 Table
S1 Table. Locations and data for north Lake Tahoe area talus surveys. Pika sign abbreviations: A – audio detection, GH – green haypile, FP – fresh pellets, BP – buried pellets (found in accumulations of organic debris), SP – surface pellets, not fresh (found on rock surfaces below other rocks), V – visual detection. Occurrence coordinates for survey data provided by the Nevada Department of Wildl…
	Site Name	Latitude	Longitude	Recent Pika	Pika Sign	Survey Years	Time to first detection of old pellets (person-minutes)	Talus Area within 1 km (km2)	Minimum MST within 1 km (°C)	Minimum MST within 2 km (°C)	Minimum MST within 3 km (°C)	Minimum MST within 4 km (°C)	Minimum MST within 5 km (°C)
Within Pluto triangle:
	PT-1	39.2355	-120.121	No	SP	2013	6	0.02993	14.663	14.52	14.518	14.518	14.518
	PT-2	39.2348	-120.134	No	BP	2013; 2015	6	0.03532	14.52	14.518	14.518	14.518	14.518
	PT-3	39.2308	-120.114	No	SP	2013; 2015	8	0.03409	14.872	14.593	14.518	14.518	14.518
	PT-4	39.2285	-120.168	No	SP	2013; 2015	4	0.01165	14.818	14.643	14.518	14.518	14.518
	PT-5	39.1875	-120.188	No	BP	2011	33	0.20645	14.827	14.746	14.465	14.293	14.293
	PT-6	39.305	-120.204	No	BP	2011; 2015	16	0.1587	15.545	14.955	14.639	14.639	14.472
	PT-7	39.2289	-120.202	No	BP	2011	27	0.26643	15.354	14.956	14.738	14.351	14.293
	PT-8	39.1843	-120.185	No	None	2011	NA	0.20141	14.827	14.746	14.301	14.293	14.293
	PT-9	39.241	-120.07	No	BP	2013	12	0.03596	15.349	15.228	15.228	15.063	14.593
	PT-10	39.1881	-120.168	No	BP	2013	12	0.16022	14.893	14.827	14.822	14.296	14.293
	PT-11	39.1685	-120.183	No	SP	2011; 2015	54	0.14747	14.769	14.296	14.296	14.296	14.293
	PT-12	39.2394	-120.142	No	BP, SP	2016	7	0.02398	14.518	14.518	14.518	14.518	14.518
	PT-13	39.2366	-120.147	No	BP	2016	5	0.01387	14.518	14.518	14.518	14.518	14.518
	PT-14	39.242	-120.139	No	BP	2016	6	0.02397	14.518	14.518	14.518	14.518	14.518
Outside Pluto triangle:
	Mount Rose 1	39.3481	-119.922	Yes	V, A, FP	2005; 2011-2012	NA	0.42507	11.21	11.21	11.21	11.21	11.21
	Mount Rose 2	S33 T17N	S33 R18E	Yes	A, FP	2012	NA	0.51386	11.21	11.21	11.21	11.21	11.21
	Mount Rose 3	S33 T17N	S33 R18E	Yes	V, A, GH, FP	2012	NA	0.39856	11.591	11.21	11.21	11.21	11.21
	Mt Houghton 3	S33 T17N	S33 R18E	Yes	V, A	2012	NA	0.06919	11.719	11.21	11.21	11.21	11.21
	Mt Houghton 2	S33 T17N	S33 R18E	Yes	V, A, GH, FP	2012	NA	0.07908	11.983	11.591	11.21	11.21	11.21
	Mt Houghton 1	S33 T17N	S33 R18E	Yes	GH, FP	2012	NA	0.07506	11.719	11.591	11.21	11.21	11.21
	Tamarack Pk 3	S23 T17N	S33 R18E	Yes	FP	2012	NA	0.08035	12.22	11.591	11.21	11.21	11.21
	Tamarack Pk 2	S23 T17N	S33 R18E	Yes	GH	2012	NA	0.06712	12.034	11.719	11.591	11.21	11.21
	Tamarack Pk 1	39.3162	-119.914	Yes	GH	2014	NA	0.02944	12.303	12.272	11.591	11.21	11.21
	Donner Pass, E	39.3145	-120.323	Yes	V, A, FP	2009-2016	NA	0.03012	14.539	14.518	14.357	14.216	14.164
	Schallenberger Ridge	39.3034	-120.266	No	SP	2013	8	0.05219	14.591	14.543	14.521	14.225	14.194
	Rose Knob Pk 4	S33 T17N	S33 R18E	Yes	A, FP	2012	NA	0.16877	12.316	12.188	11.742	11.731	11.719
	Rose Knob Pk 3	39.2937	-119.971	Yes	V	2013	NA	0.05699	12.562	12.316	11.924	11.742	11.731
	Rose Knob Pk 2	39.2916	-119.965	Yes	FP	2015	NA	0.1609	12.316	12.316	11.796	11.742	11.731
	Rose Knob Pk 1	39.2908	-119.958	Yes	FP	2015	NA	0.16864	12.316	12.316	11.742	11.731	11.731
	Brockway	39.2646	-120.062	No	SP	2014-2016	1	0.00715	15.234	15.234	15.117	14.649	13.83
	Pole Creek 1	39.2395	-120.26	Yes	GH	2015	NA	0.04454	14.192	14.192	14.192	14.073	13.55
	Pole Creek 2	39.2391	-120.264	Yes	GH, FP	2015	NA	0.08753	14.192	14.192	14.192	14.031	13.503
	KT22	39.1871	-120.24	Yes	A, GH, FP	2015	NA	0.06085	14.691	14.293	13.855	13.561	13.367
	Marlette Pk	S6 T15N	S6 R19E	Yes	GH	2012	NA	0.00532	13.306	13.306	12.72	12.714	12.714
	Five Lakes, E	39.1734	-120.243	Yes	V, A, FP	2012	NA	0.03028	14.68	14.218	13.927	13.785	13.503
	Rampart, NW	39.1691	-120.187	No	BP	2015	22	0.09442	14.737	14.296	14.296	14.293	14.293
	Ward Peak 2	39.1488	-120.238	Yes	A, FP	2010	NA	0.11743	14.518	14.378	14.354	14.191	13.942
	Ward Peak 1	39.1444	-120.24	Yes	A, GH, FP	2010	NA	0.18756	14.559	14.378	14.279	14.191	13.944
