# Supplementary material for: Apparent climate-mediated loss and fragmentation of core habitat of the American pika in the Northern Sierra Nevada, California, USA
Source: PLoS One. 2017 Aug 30;12(8):e0181834. doi: 10.1371/journal.pone.0181834 (PMC5576638; doi:10.1371/journal.pone.0181834)
Supplement: S2 Table — Uncertainty is expressed as standard deviation. Calibrated age ranges represent 95% confidence intervals. (XLSX) [file pone.0181834.s005.xlsx]

## Sheet: Sheet1
S2 Table. Radiocarbon data for pika scat. Uncertainty is expressed as standard deviation. Calibrated age ranges represent 95% confidence intervals.
AMS lab #	Sample	d13C used for Fm correction	Fm	±	Calibrated age range (AD)
CAMS 167593	PT-1	-25	0.9861	0.0036	1681-1955
CAMS 167594	PT-2	-25	0.9863	0.0036	1681-1955
CAMS 167595	PT-3	-25	0.9844	0.0035	1677-1954
CAMS 167596	PT-4	-26.3	1.0077	0.0029	1955
CAMS 155702	PT-5	-25.6	0.9841	0.0029	1679-1954
CAMS 155700	PT-6	-27.9	0.9795	0.0031	1664-1954
CAMS 155704	PT-7	-26.1	0.9788	0.003	1663-1954
UCIAMS 177230	PT-12	inline	0.9771	0.0019	1663-1954
UCIAMS 177233	PT-13	inline	1.1542	0.002	1958-1991
UCIAMS 177232	PT-14	inline	0.9804	0.0018	1668-1954
CAMS 168869	Schallenberger Ridge	-27.43	1.0578	0.0037	1956-2010*
CAMS 172275	E of Brockway 2015	-25 ± 2	1.4376	0.0051	1962-1974
CAMS172276	E of Brockway 2014	-25 ± 2	1.2777	0.0045	1961-1981
CAMS 172277	Rampart	-25 ± 2	0.9839	0.0037	1674-1954
*Calibration curve ends at 2010. Actual date range may extend slightly past 2010.
